# Supplementary material for: Encephalitis in Patients with COVID-19: A Systematic Evidence-Based Analysis
Source: Cells. 2022 Aug 18;11(16):2575. doi: 10.3390/cells11162575 (PMC9406394; doi:10.3390/cells11162575)
Supplement: Supplementary file 1 [file cells-11-02575-s001.zip]

Archive with 1 entries (1 files):
- cells-1830327-supplementary.pdf
